# Supplementary material for: 18F-FDG-PET/CT-negative gastric cancer employs glutamine-based gluconeogenesis and fatty acid oxidation to support tumor growth
Source: Cell Death Dis. 2026 Mar 26;17(1):365. doi: 10.1038/s41419-026-08662-9 (PMC13039690; doi:10.1038/s41419-026-08662-9)
Supplement: Supplementary file 2 — Supplementary Table 1 [file 41419_2026_8662_MOESM2_ESM.xlsx]

## Sheet: Sheet1
Table S1. List of oligonucleotides
Designation	Identifiers	Additional information
SLC2A1-F	RT-PCR primers	ATTGGCTCCGGTATCGTCAAC
SLC2A1-R	RT-PCR primers	GCTCAGATAGGACATCCAGGGTA
PCK2-F	RT-PCR primers	AGTAGAGAGCAAGACGGTGAT
PCK2-R	RT-PCR primers	TGCTGAATGGAAGCACATACAT
CPT1A-F	RT-PCR primers	ATCAATCGGACTCTGGAAACGG
CPT1A-R	RT-PCR primers	TCAGGGAGTAGCGCATGGT
Actin-F	RT-PCR primers	CATGTACGTTGCTATCCAGGC
Actin-R	RT-PCR primers	CTCCTTAATGTCACGCACGAT
